# Supplementary material for: Natural variation in social conditions affects male mate choosiness in the amphipod Gammarus roeselii
Source: Curr Zool. 2021 Feb 24;68(4):459–68. doi: 10.1093/cz/zoab016 (PMC9450172; doi:10.1093/cz/zoab016)
Supplement: zoab016_Supplementary_Data [file zoab016_supplementary_data.zip]

Archive with 5 entries (5 files):
- Figure_S1..eps
- Figure_S2.eps
- Figure_S3.eps
- Supplement.docx
- Supplement.pdf
